# Supplementary material for: Distribution of Protein Precipitation Capacity within Variable Proanthocyanidin Fingerprints
Source: Molecules. 2020 Oct 28;25(21):5002. doi: 10.3390/molecules25215002 (PMC7663390; doi:10.3390/molecules25215002)
Supplement: Supplementary file 1 [file molecules-25-05002-s001.zip]

Archive with 2 entries (2 files):
- Supplementary Raw Data.xlsx
- Supplementary Tables and Figures.pdf
