# Supplementary material for: Distribution of Protein Precipitation Capacity within Variable Proanthocyanidin Fingerprints
Source: Molecules. 2020 Oct 28;25(21):5002. doi: 10.3390/molecules25215002 (PMC7663390; doi:10.3390/molecules25215002)
Supplement: Supplementary file 1 [file molecules-25-05002-s001.zip › Supplementary Raw Data.xlsx]

## Sheet: Sheet1
Plant species	Semipreparative fraction number	PPC (m^2/mol)	Retention time (min)	mDP	PD-%	EG (mol/mol)
Salix phylicifolia	15	1008.85	2.08	10.1947	97.0624	-		Abbreviations
Salix phylicifolia	24	1873.82	2.33	11.0835	97.1583	-		PPC, protein precipitation capacity
Salix phylicifolia	28	2822.57	2.51	14.0812	95.509	-		mDP, mean degree of polymerisation
Salix phylicifolia	32	3929.59	2.53	15.5077	88.8666	-		PD-%, prodelphinidin proportion from total proanthocyanidin composition
Salix phylicifolia	36	4746.65	2.6	18.1705	90.8153	-		EG, estimation of the relative galloyl content
Salix phylicifolia	40	5714.99	2.69	19.3463	92.0566	-
Salix phylicifolia	52	1434.74	3.05	20.6327	85.7182	-
Salix phylicifolia	64	2531.72	3.49	26.2437	78.6028	-
Salix phylicifolia	68	4993.96	3.64	27.4283	76.3106	-
Salix phylicifolia	72	6683.24	3.78	27.8159	72.2859	-
Salix phylicifolia	76	6405.59	3.92	30.2108	70.7714	-
Salix phylicifolia	80	7125.33	4.07	31.3049	69.9006	-
Salix phylicifolia	84	7328.73	4.22	28.3695	71.0421	-
Salix phylicifolia	88	3556.06	4.38	28.0262	72.1058	-
Salix phylicifolia	92	6049.46	4.58	28.0116	74.3966	-
Salix phylicifolia	96	5489.95	4.75	25.9695	75.1457	-
Salix phylicifolia	100	5192.54	4.91	27.0244	77.4843	-
Salix phylicifolia	104	5014.72	5.13	26.6502	77.4833	-
Salix phylicifolia	116	5603.51	5.63	28.2698	80.8834	-
Pinus sylvestris	22	2585.29	2.17	9.73331	95.6216	-
Pinus sylvestris	26	783.446	2.24	11.8703	93.7369	-
Pinus sylvestris	30	1219.16	2.35	11.558	93.9403	-
Pinus sylvestris	34	3534.34	2.43	14.3594	90.8806	-
Pinus sylvestris	38	5850.2	2.5	12.9931	92.0673	-
Pinus sylvestris	42	7027.83	2.61	14.4753	90.0456	-
Pinus sylvestris	46	4515.36	2.76	13.944	87.7842	-
Pinus sylvestris	50	6966.66	2.9	16.2593	84.1553	-
Pinus sylvestris	54	7899.93	3.04	16.3247	80.8799	-
Pinus sylvestris	58	6214.26	3.17	14.7029	72.9947	-
Pinus sylvestris	62	5740.97	3.36	15.5712	70.4275	-
Pinus sylvestris	66	5884.98	3.51	16.0488	65.1919	-
Pinus sylvestris	70	4419.6	3.64	14.1362	54.2343	-
Pinus sylvestris	74	4099.34	3.82	12.5682	52.0718	-
Pinus sylvestris	78	5361.07	3.94	16.0679	52.914	-
Pinus sylvestris	82	4598.92	4.09	16.0076	52.4858	-
Pinus sylvestris	86	4760.88	4.25	17.1191	55.0437	-
Pinus sylvestris	90	4961.12	4.39	17.1172	59.1412	-
Pinus sylvestris	94	5035.43	4.54	17.8858	61.7828	-
Pinus sylvestris	98	4908.6	4.87	17.9	65.9581	-
Pinus sylvestris	102	4037.06	5.07	16.8768	67.861	-
Pinus sylvestris	106	4112.99	5.22	18.16	70.471	-
Pinus sylvestris	110	3613.02	5.38	16.9715	72.3359	-
Pinus sylvestris	114	3352.2	5.54	17.3368	72.3724	-
Pinus sylvestris	118	3007.47	5.69	17.3926	73.1384	-
Pinus sylvestris	122	2813.39	5.89	17.392	73.1513	-
Pinus sylvestris	126	2465.48	6.06	17.2769	72.2824	-
Pinus sylvestris	130	2072	6.25	16.4796	70.6224	-
Pinus sylvestris	134	1776.72	6.44	15.0253	69.685	-
Pinus sylvestris	138	1654.5	6.6	14.263	67.6658	-
Aesculus hippocastanum	48	2919.45	2.89	2.78825	4.64317	-
Aesculus hippocastanum	56	808.569	3.14	4.41967	6.09022	-
Aesculus hippocastanum	60	1373.52	3.28	4.83923	1.51877	-
Aesculus hippocastanum	64	766.555	3.45	4.52781	2.85388	-
Aesculus hippocastanum	68	1085.9	3.6	1.76665	0.613057	-
Aesculus hippocastanum	72	983.641	3.76	3.70659	0.581509	-
Aesculus hippocastanum	76	1040.96	3.92	4.13746	0.776112	-
Aesculus hippocastanum	80	1410.68	4.08	4.7747	0.557974	-
Aesculus hippocastanum	84	1150.8	4.27	4.14701	1.33085	-
Aesculus hippocastanum	88	325.856	4.26	2.63897	0.465791	-
Aesculus hippocastanum	92	1620.43	4.56	5.28772	0.586545	-
Aesculus hippocastanum	96	1944.33	4.68	6.23571	0.632751	-
Aesculus hippocastanum	100	1767.46	4.81	7.60687	0.651453	-
Aesculus hippocastanum	104	1897.27	4.97	7.99397	0.753538	-
Aesculus hippocastanum	108	1717.14	5.12	8.08927	0.790194	-
Aesculus hippocastanum	112	2654.72	5.27	8.87535	0.821626	-
Aesculus hippocastanum	116	2281.92	5.42	8.90624	0.739472	-
Aesculus hippocastanum	120	2548.32	5.58	8.9515	0.758114	-
Aesculus hippocastanum	124	3161.85	5.73	8.80775	0.643802	-
Aesculus hippocastanum	128	2886.94	5.94	8.43551	0.27434	-
Aesculus hippocastanum	132	1979.51	5.93	8.26494	0.121099	-
Larix sp.	18	1918.59	2.06	10.7245	97.0103	-
Larix sp.	22	1490.54	2.21	11.6987	96.7031	-
Larix sp.	30	3168.67	2.36	12.7917	95.7586	-
Larix sp.	34	4490.18	2.36	15.5758	93.0731	-
Larix sp.	38	3032.3	2.51	13.4964	94.0965	-
Larix sp.	42	3587.28	2.64	15.7822	90.6819	-
Larix sp.	46	2847.73	2.77	14.1642	87.7646	-
Larix sp.	50	2943.52	2.86	16.0334	80.6183	-
Larix sp.	54	1013.02	3.05	13.3103	67.9647	-
Larix sp.	58	2045.46	3.18	11.8654	47.3084	-
Larix sp.	62	2020.91	3.37	11.792	38.7549	-
Larix sp.	66	1889.31	3.53	10.89	29.9621	-
Larix sp.	70	1336.47	3.7	8.72613	18.9545	-
Larix sp.	74	1306.91	3.83	8.38658	14.9428	-
Larix sp.	78	1531.97	4.01	9.86838	14.3393	-
Larix sp.	82	1659.23	4.15	9.80573	11.2636	-
Larix sp.	86	1523.57	4.29	11.5892	11.2333	-
Larix sp.	90	1989.62	4.44	13.1963	12.3316	-
Larix sp.	98	3149.26	4.73	14.1886	18.0242	-
Larix sp.	102	3568.9	4.87	13.86	21.0754	-
Larix sp.	106	3289.58	5.03	14.02	23.6952	-
Larix sp.	110	1075.75	5.19	12.6848	27.9129	-
Larix sp.	114	2694.83	5.28	13.2384	30.3696	-
Larix sp.	118	2314.96	5.62	13.3242	34.1489	-
Larix sp.	122	1811.43	5.84	13.1781	35.9557	-
Larix sp.	126	1435.91	6.06	13.1203	37.1815	-
Trifolium repens	14	1119.81	2.07	9.17266	98.6923	-
Trifolium repens	18	1905.94	2.06	10.1551	98.9353	-
Trifolium repens	22	2523.16	2.27	10.2521	98.5713	-
Trifolium repens	26	2711.16	2.39	11.2784	98.7529	-
Trifolium repens	30	3307.23	2.45	12.0403	99.0251	-
Trifolium repens	34	4664.7	2.53	13.8026	98.7549	-
Trifolium repens	38	4647.42	2.62	12.982	98.7557	-
Trifolium repens	42	3517.18	2.64	14.9555	98.8903	-
Trifolium repens	46	2394.6	2.81	11.251	98.7338	-
Trifolium repens	50	3722.54	2.94	15.3095	98.6009	-
Trifolium repens	54	4655.31	3.07	16.988	98.2811	-
Trifolium repens	58	5933.68	3.21	20.7751	97.6852	-
Trifolium repens	62	6674.69	3.36	24.6279	97.216	-
Trifolium repens	66	11576.4	3.51	27.4962	96.3551	-
Trifolium repens	70	10225.2	3.64	27.2396	95.3118	-
Trifolium repens	74	8910.46	3.82	25.784	94.0345	-
Trifolium repens	78	6921.6	3.95	23.9674	93.2373	-
Trifolium repens	82	6529.63	4.1	23.6745	92.5229	-
Trifolium repens	86	4986.3	4.28	22.7817	92.1074	-
Trifolium repens	90	5802.43	4.49	20.7799	92.5594	-
Trifolium repens	94	5088.2	4.65	20.1296	93.1529	-
Trifolium repens	98	5081.97	4.8	20.9931	93.528	-
Trifolium repens	102	4320.9	4.97	21.3205	94.0408	-
Trifolium repens	106	4097.24	5.09	20.7948	95.7229	-
Trifolium medium	50	1169.95	2.86	8.74912	7.95507	-
Trifolium medium	54	1403.65	3.06	7.94554	9.72579	-
Trifolium medium	58	1429.59	3.28	6.7802	2.86705	-
Trifolium medium	62	1134.34	3.37	5.51634	2.12524	-
Trifolium medium	66	1083.85	3.53	5.88597	1.40496	-
Trifolium medium	70	1224.71	3.7	6.71875	1.1744	-
Trifolium medium	74	1316.44	3.84	6.55747	1.01329	-
Trifolium medium	78	1266.58	4.01	8.50356	0.942037	-
Trifolium medium	82	2033.49	4.18	9.11481	0.873389	-
Trifolium medium	86	1626.73	4.31	10.703	0.921792	-
Trifolium medium	90	3394.28	4.46	12.5082	1.0882	-
Trifolium medium	94	3275.54	4.6	13.3612	1.2	-
Trifolium medium	98	3620.8	4.75	14.3412	1.30337	-
Trifolium medium	102	3786.17	4.9	14.6207	0.987636	-
Trifolium medium	106	4304.55	5.05	16.9887	1.45832	-
Trifolium medium	110	3365.52	5.19	17.1523	0.759795	-
Trifolium medium	114	3922.17	5.33	14.8686	1.5632	-
Trifolium medium	118	3092.15	5.5	14.1384	1.6717	-
Trifolium medium	122	3553.74	5.65	14.7074	1.59661	-
Trifolium medium	126	3081.45	5.23	14.9681	1.60522	-
Trifolium medium	130	2819.27	5.32	15.0033	1.62776	-
Trifolium medium	134	3265.45	5.13	15.7675	1.45431	-
Trifolium medium	138	3566.26	5.15	16.9988	0.79423	-
Trifolium medium	142	3707.03	5.15	18.2254	1.22767	-
Ribes alpinum	16	658.714	2.07	9.38547	98.6654	-
Ribes alpinum	20	1725.34	2.27	10.4916	99.0173	-
Ribes alpinum	24	966.864	2.3	11.2756	98.761	-
Ribes alpinum	28	1954.28	2.36	12.0608	99.0765	-
Ribes alpinum	32	3415.61	2.5	13.6366	97.7555	-
Ribes alpinum	36	3418.97	2.59	14.9266	98.0197	-
Ribes alpinum	40	2280.93	2.72	14.7458	96.9213	-
Ribes alpinum	44	2703.28	2.75	16.3628	97.0991	-
Ribes alpinum	48	3360.64	2.9	18.825	97.0713	-
Ribes alpinum	51	3959.84	3.03	19.212	96.1553	-
Ribes alpinum	55	4606.51	3.15	22.6244	95.1232	-
Ribes alpinum	60	5131.43	3.29	26.4603	94.6976	-
Ribes alpinum	64	5493.28	3.42	28.0789	93.8914	-
Ribes alpinum	68	2491.8	3.57	30.3355	93.4698	-
Ribes alpinum	72	6370.87	3.71	27.1497	93.8129	-
Ribes alpinum	76	6237.49	3.88	26.0985	93.7786	-
Ribes alpinum	80	5170.01	4.05	24.9663	94.0022	-
Ribes alpinum	83	5014.1	4.29	23.8868	94.189	-
Ribes alpinum	88	4866.11	4.43	23.2272	94.5733	-
Ribes alpinum	92	4276.72	4.57	21.9992	94.9969	-
Ribes alpinum	96	3839.47	4.75	21.3639	94.3055	-
Ribes alpinum	100	3698.95	4.9	22.7363	94.9884	-
Ribes alpinum	104	3366.1	5.05	21.9234	94.8856	-
Ribes alpinum	108	3590.28	5.22	24.8348	95.4977	-
Ribes alpinum	112	3101.35	5.36	22.8729	95.3176	-
Lysimachia vulgaris	27	1941.67	2.23	11.2735	94.6498	-
Lysimachia vulgaris	31	3551.82	2.35	12.7309	93.366	-
Lysimachia vulgaris	35	4635.6	2.43	15.3565	92.2091	-
Lysimachia vulgaris	39	5862.92	2.57	15.3142	90.7571	-
Lysimachia vulgaris	43	8178.45	2.68	18.8234	89.0305	-
Lysimachia vulgaris	47	5743.47	2.82	14.4934	88.9088	-
Lysimachia vulgaris	51	10448.5	2.95	20.0845	85.1081	-
Lysimachia vulgaris	55	10361.3	3.09	20.569	82.6093	-
Lysimachia vulgaris	59	9879.53	3.26	19.3147	77.0081	-
Lysimachia vulgaris	63	11737.8	3.39	23.7865	71.5812	-
Lysimachia vulgaris	67	10772.4	3.55	23.4362	63.8346	-
Lysimachia vulgaris	71	9435.85	3.7	21.7688	54.1174	-
Lysimachia vulgaris	75	7295.31	3.85	20.8196	45.5178	-
Lysimachia vulgaris	79	4965.95	3.99	21.8637	39.7544	-
Lysimachia vulgaris	83	6742.86	4.14	19.6793	33.8668	-
Lysimachia vulgaris	87	8941.08	4.29	25.3345	32.7511	-
Lysimachia vulgaris	91	9896.22	4.41	26.9771	32.1717	-
Lysimachia vulgaris	95	12797.4	4.58	31.9591	33.7491	-
Lysimachia vulgaris	99	12613.5	4.71	32.3372	35.5199	-
Lysimachia vulgaris	103	13334.7	4.86	33.7128	40.662	-
Lysimachia vulgaris	107	16460.1	5.12	39.7217	50.2222	-
Lysimachia vulgaris	111	16774.8	5.19	38.5662	51.5436	-
Lysimachia vulgaris	115	16523	5.35	39.0175	56.9807	-
Lysimachia vulgaris	119	15525.4	5.59	35.6497	57.7926	-
Lysimachia vulgaris	123	14432.6	5.88	38.5421	54.3694	-
Rhododendron schlippenbachii	54	4126.59	2.98	10.9658	65.1199	2.27752
Rhododendron schlippenbachii	58	3991.63	3.14	7.86743	59.12	2.1134
Rhododendron schlippenbachii	62	4160.66	3.29	9.0331	51.2889	1.76953
Rhododendron schlippenbachii	66	2013.47	3.36	6.25859	36.3573	2.25434
Rhododendron schlippenbachii	70	1547.6	3.64	6.7246	33.9574	1.84632
Rhododendron schlippenbachii	74	1352.77	3.83	6.2744	26.6878	1.70277
Rhododendron schlippenbachii	78	2373.41	3.95	4.07702	18.3591	1.16227
Rhododendron schlippenbachii	82	2657.52	4.14	6.23549	22.0435	1.79034
Rhododendron schlippenbachii	86	2445.36	4.32	5.62131	17.7723	3.01471
Rhododendron schlippenbachii	94	1131.4	4.56	6.96202	17.6289	1.63052
Rhododendron schlippenbachii	98	2661.45	4.72	7.21955	15.2486	1.41232
Rhododendron schlippenbachii	102	1486.57	4.8	4.62866	12.5795	1.02224
Rhododendron schlippenbachii	106	1916.18	5.03	5.99536	15.5613	0.870014
Rhododendron schlippenbachii	110	1030.26	5.15	6.19449	18.7517	0.796683
Rhododendron schlippenbachii	114	1444.01	5.29	7.14973	15.175	1.28675
Rhododendron schlippenbachii	118	1886.68	5.45	6.48602	14.5119	1.2193
Rhododendron schlippenbachii	122	1072.89	5.68	4.2905	9.38045	0.781483
Rhododendron schlippenbachii	126	1186.46	5.7	4.22992	13.3388	0.689195
Rhododendron schlippenbachii	130	571.003	5.87	3.10071	10.0117	0.522401
Rhododendron schlippenbachii	134	843.511	6.18	4.86531	23.3456	0.724418
Rhododendron dichroanthum	49	689.927	2.84	7.36825	50.2866	0.471827
Rhododendron dichroanthum	52	1078.15	2.98	6.68097	48.0322	0.436734
Rhododendron dichroanthum	57	1465.61	3.06	6.72402	32.6584	0.492538
Rhododendron dichroanthum	60	749.206	3.23	6.07044	31.8161	0.907415
Rhododendron dichroanthum	64	520.807	3.4	4.78371	40.4122	0.823026
Rhododendron dichroanthum	68	797.919	3.42	4.12856	31.9576	2.44874
Rhododendron dichroanthum	73	980.147	3.65	4.74675	21.4039	1.03551
Rhododendron dichroanthum	76	492.92	3.85	2.56736	13.2338	0.421083
Rhododendron dichroanthum	80	705.086	4.01	5.01761	19.3685	1.18034
Rhododendron dichroanthum	84	814.487	4.2	2.71445	12.0678	0.769231
Rhododendron dichroanthum	88	481.317	4.34	2.39179	11.583	0.873778
Rhododendron dichroanthum	92	1194.39	4.43	7.13107	16.6159	2.09604
Rhododendron dichroanthum	96	2040.59	4.57	7.77261	15.779	2.22587
Rhododendron dichroanthum	100	1663.34	4.72	6.44304	13.4645	1.79089
Rhododendron dichroanthum	104	1644.67	4.88	7.23116	13.2704	1.76122
Rhododendron dichroanthum	108	2423.08	4.95	8.79145	12.2419	2.10516
Rhododendron dichroanthum	112	2417.68	5.16	10.1251	11.9986	1.70602
Rhododendron dichroanthum	116	3476.65	5.31	12.0516	10.9432	2.13608
Rhododendron dichroanthum	120	2576.79	5.46	8.35356	9.8046	1.59198
Rhododendron dichroanthum	124	3560.3	5.57	8.21415	13.3961	1.3274
Rhododendron dichroanthum	129	4332.84	5.71	7.78042	12.5639	1.51926
Rhododendron dichroanthum	133	3424.46	5.94	7.67332	14.0204	1.74788
Lotus corniculatus	32	1486.07	2.35	10.3901	75.7968	-
Lotus corniculatus	36	1769.49	2.47	10.2748	71.0901	-
Lotus corniculatus	40	2332.35	2.61	10.4859	69.2315	-
Lotus corniculatus	48	3280.96	2.87	12.1856	60.9031	-
Lotus corniculatus	56	1669.96	3.16	10.8067	46.0445	-
Lotus corniculatus	60	1949.26	3.29	10.6907	51.0494	-
Lotus corniculatus	64	2824.96	3.44	14.0118	49.8789	-
Lotus corniculatus	68	2918.08	3.58	13.5366	45.6348	-
Lotus corniculatus	72	3144.51	3.72	14.1238	43.2755	-
Lotus corniculatus	76	3771.77	3.87	16.2791	42.7873	-
Lotus corniculatus	80	4280.97	4.02	17.762	42.3142	-
Lotus corniculatus	84	1788.21	4.16	13.5242	39.1493	-
Lotus corniculatus	88	4759.27	4.3	17.047	41.6637	-
Lotus corniculatus	92	6424.99	4.47	17.8786	44.4366	-
Lotus corniculatus	96	6140.16	4.62	16.7796	44.4595	-
Lotus corniculatus	100	5814.74	4.77	16.8724	45.1881	-
Lotus corniculatus	104	5774.84	4.89	16.2624	44.5313	-
Lotus corniculatus	108	6242.25	5.07	16.3908	44.6843	-
Lotus corniculatus	112	5333.47	5.28	16.6581	46.4687	-
Lotus corniculatus	116	4686.73	5.43	15.7157	45.5968	-
Lotus corniculatus	124	4741.33	5.82	17.1062	44.6676	-
Lotus corniculatus	132	4205.45	6.22	17.5594	44.863	-
Lotus corniculatus	136	4153.94	6.4	16.0903	42.9193	-
